# Supplementary material for: In Vivo Effects of Bay 11-7082 on Fibroid Growth and Gene Expression: A Preclinical Study
Source: Cells. 2024 Jun 24;13(13):1091. doi: 10.3390/cells13131091 (PMC11240737; doi:10.3390/cells13131091)
Supplement: Supplementary file 1 [file cells-13-01091-s001.zip]

Archive with 1 entries (1 files):
- cells-3037514-supplementary.xlsx
