# Supplementary material for: In Vivo Effects of Bay 11-7082 on Fibroid Growth and Gene Expression: A Preclinical Study
Source: Cells. 2024 Jun 24;13(13):1091. doi: 10.3390/cells13131091 (PMC11240737; doi:10.3390/cells13131091)
Supplement: Supplementary file 1 [file cells-13-01091-s001.zip › cells-3037514-supplementary.xlsx]

## Sheet: Sheet1
			Primers		Sequences
			18S (Forward)		5'-CGAGCCGCCTGGATACC-3'
			18S (Reverse)		5'-CAGTTCCGAAAACCAACAAAATAGA-3'
			COL3A1 (Forward)		5'-ATTATTTTGGCACAACAGGAAGCT-3'
			COL3A1 (Reverse)		5'-TCCGCATAGGACTGACCAAGAT-3'
			FN1 (Forward)		5'-ACCGAAATCACAGCCAGTAG-3'
			FN1 (Reverse)		5'-CCTCCTCACTCAGCTCATATTC -3'
			LOX (Forward)		5'-GATTGAGTCCTGGCTGTTATGA-3'
			LOX (Reverse)		5'-GGGTTTACACTGACCTTTAGGAT-3'
			TGF-β3 (Forward)		5'-CGGGCTTTGGACACCAATTA-3'
			TGF-β3 (Reverse)		5'-GGGCGCACACAGCAGTTC-3'
			CCND1 (Forward)		5'-GCCCTCTGTGCCACAGATGT-3'
			CCND1 (Reverse)		5'-CCCCGCTGCCACCAT -3'
			E2F1 (Forward)		5'-GGACTCTTCGGAGAACTTTCAGATC -3'
			E2F1(Reverse)		5'-GGGCACAGGAAAACATCGA-3'
			CKS2 (Forward)		5'-CATCTGATGTCTGAAGAGGAGTG-3'
			CKS2 (Reverse)		5'-TATGTGGTTCTGGCTCATGAAT-3'
			SPARC (Forward)		5'-TACATCGGGCCTTGCAAATA-3'
			SPARC (Reverse)		5'-TGTCCTCATCCCTCTCATACA-3'
			TDO2 (Forward)		5'-GCGATCAACTGTGAGTGATAGG -3'
			TDO2 (Reverse)		5'-GGTTGGGTTCATCTTCGGTATC-3'
			MyD88 (Forward)		5'-CCTGGCTGCTCTCAACAT -3'
			MyD88 (Reverse)		5'-CGGATCTCCAAGTACTCAAAGT-3'
			TLR6 (Forward)		5'-CCTGCCATCCTATTGTGAGTT-3'
			TLR6 (Reverse)		5'-AGCTTCATAGCACTCAATCCC-3'
			TLR3 (Forward)		5'-GACTCAGGTACCCGATGATCTA-3'
			TLR3 (Reverse)		5'-GCTGGCTATACCTTGTGAAGT-3'
			IL6 (Forward)		5'-GGAGACTTGCCTGGTGAAA-3'
			IL6 (Reverse)		5'-CTGGCTTGTTCCTCACTACTC-3'
			IL8 (Forward)		5'-CTTGGCAGCCTTCCTGATTT-3'
			IL8 (Reverse)		5'-TTCTTTAGCACTCCTTGGCAAAA-3'
			TNFα (Forward)		5'-CCAGGGACCTCTCTCTAATCA-3'
			TNFα (Reverse)		5'-TCAGCTTGAGGGTTTGCTAC-3'
			TNFRSF11A (Forward)		5'-GAGTAGAACATCATGGGACAGAG-3'
			TNFRSF11A (Reverse)		5'-ACGCGAAGAGAAGCAGAATTA-3'
			IL1β (Forward)		5'-ATGGACAAGCTGAGGAAGATG-3'
			IL1β (Reverse)		5'-CCCATGTGTCGAAGAAGATAGG-3'
			PRL (Forward)		5'-CTGTATCATCTGGTCACGGAAG-3'
			PRL (Reverse)		5'-CGTTTGGTTTGCTCCTCAATC-3'
			ESR1 (Forward)		5'-GTGCCAGGCTTTGTGGATTT-3'
			ESR1 (Reverse)		5'-GGATCTCTAGCCAGGCACATTC-3'
			PGR (Forward)		5'-AATGGAAGGGCAGCACAACTAC-3'
			PGR (Reverse)		5'-TTTCTGCGGATTTTATCAACGAT-3'
			VEGFC (Forward)		5'-AACAAGGAGCTGGATGAAGAG-3'
			VEGFC (Reverse)		5'-CTGGCATGAGTTTCTGTCTAGT-3'
			PDGFA (Forward)		5'-GGTGGCCAAGGTGGAATAC-3'
			PDGFA (Reverse)		5'-CACTCCAAATGCTCCTCTAACC-3'
			HTR1B (Forward)		5'-GTGGGTCTTCTCCATCTCTATCT-3'
			HTR1B (Reverse)		5'-TAGAGGATGTGGTCGGTGTT-3'
			RNU6B (Forward)		5'-ATTGGAACGATACAGAGAAGATTAG-3'
			RNU6B (Reverse)		5'-AATATGGAACGCTTCACGAAT-3'
			miR-29c (Forward)		5'-GCAGTAGCACCATTTGAAATC-3'
			miR-29c (Reverse)		5'-GGTCCAGTTTTTTTTTTTTTTTAACC-3'
			miR-200c (Forward)		5'-AGTAATACTGCCGGGTAATGA-3'
			miR-200c (Reverse)		5'-GGTCCAGTTTTTTTTTTTTTTTCCA-3'
